# Supplementary material for: Identification of Stingless Bee Honey Adulteration Using Visible-Near Infrared Spectroscopy Combined with Aquaphotomics
Source: Molecules. 2022 Apr 3;27(7):2324. doi: 10.3390/molecules27072324 (PMC9000493; doi:10.3390/molecules27072324)
Supplement: Supplementary file 1 [file molecules-27-02324-s001.zip]

Archive with 1 entries (1 files):
- molecules-1629506-supplementary.pdf
